# Supplementary material for: Insights into the phylogenetic relationships and drug targets of Babesia isolates infective to small ruminants from the mitochondrial genomes
Source: Parasit Vectors. 2020 Jul 29;13:378. doi: 10.1186/s13071-020-04250-8 (PMC7391622; doi:10.1186/s13071-020-04250-8)
Supplement: Supplementary file 3 — Additional file 3: Table S2. Comparison of six ovine Babesia mitochondrial genomes. [file 13071_2020_4250_MOESM3_ESM.xls]

## Sheet: Sheet1
Table S2. Comparison of six ovine Babesia mitochondrial genomes.
Positiona	330	501	591	1829	2434	2491	2869	3398	4150	4197	4710	4746	4937	5106
Babesia sp. Xinjiang (BspXJ, MK962313)								A
Babesia sp. Dunhuang(BspDH, MK962314)								G
Babesia motasi Lintan (BmLT, MN605889)	C	T	G		G	G	A		G	G	C
Babesia motasi Tianzhu (BmTZ, MN605890)	T	C	A		A	A	G		A	A	T
Babesia motasi Ningxian (BmNX, MN605891)				C								A	A	T
Babesia motasi Hebei (BmHB, MN605892)				T								G	C	C
a, position numbers given BspXJ (GenBank accession number: MK962313)
